# Supplementary material for: The Impact of Thyroid Hormones on Cardiometabolic Risk in Children and Adolescents with Obesity, Overweight and Normal Body Mass Index (BMI): A One-Year Intervention Study
Source: Nutrients. 2024 Aug 11;16(16):2650. doi: 10.3390/nu16162650 (PMC11357135; doi:10.3390/nu16162650)
Supplement: Supplementary file 1 [file nutrients-16-02650-s001.zip]

Archive with 1 entries (1 files):
- nutrients-3068648-supplementary.pdf
